# Supplementary material for: Are accreditation standards fit for measurement uncertainty in clinical laboratories? An analysis of Saudi Arabia’s accreditation
Source: Front Med (Lausanne). 2026 Jul 17;13:1813990. doi: 10.3389/fmed.2026.1813990 (PMC13424583; doi:10.3389/fmed.2026.1813990)
Supplement: Supplementary file 1 [file Table_1.xlsx]

## Sheet: Rater 1 
CBAHI standards	ISO Topic
	Crosswalk Topic	MU	IQC	EQA/PT	Validation / Verification	Calibration	Critical values	Refrance Intervals	QMS
	Validation of Critical Equipment	0	N/A	N/A	2	1	N/A	N/A	1
	Calibration and Standardization	0	1	N/A	1	1	N/A	N/A	2
	Proficiency Testing	0	1	1	2	1	N/A	1	2
	Reference Ranges/Cut‑off Values	0	N/A	N/A	2	1	1	2	2
	Instruments/Methods Correlation	0	1	2	1	1	N/A	N/A	2
	Quality Control	0	1	N/A	1	1	N/A	N/A	1
	Method Validation	0	N/A	N/A	2	1	N/A	N/A	2
	Scoring Rubric
	0 = no explicit requirement
	1 = partial alignment
	2= full alignment

## Sheet: Rater 2
CBAHI standards	ISO Topic
	Crosswalk Topic	MU	IQC	EQA/PT	Validation / Verification	Calibration	Critical values	Refrance Intervals	QMS
	Validation of Critical Equipment	0	N/A	N/A	2	N/A	N/A	1	2
	Calibration and Standardization	0	N/A	N/A	1	1	N/A	N/A	2
	Proficiency Testing	0	1	1	2	1	N/A	1	2
	Reference Ranges/Cut‑off Values	0	N/A	N/A	1	1	1	2	2
	Instruments/Methods Correlation	0	1	2	1	1	N/A	N/A	2
	Quality Control	0	2	N/A	1	2	N/A	1	2
	Method Validation	0	N/A	N/A	2	1	N/A	N/A	2
	Scoring Rubric
	0 = no explicit requirement
	1 = partial alignment
	2= full alignment

## Sheet: Final Consensus Scores
CBAHI standards	ISO Topic
	Crosswalk Topic	MU	IQC	EQA/PT	Validation / Verification	Calibration	Critical values	Refrance Intervals	QMS
	Validation of Critical Equipment	0	N/A	N/A	2	N/A	N/A	1	1
	Calibration and Standardization	0	2	N/A	1	1	N/A	N/A	2
	Proficiency Testing	0	1	1	2	1	N/A	1	2
	Reference Ranges/Cut‑off Values	0	N/A	N/A	2	1	1	2	2
	Instruments/Methods Correlation	0	1	2	1	1	N/A	N/A	2
	Quality Control	0	1	N/A	1	2	N/A	N/A	2
	Method Validation	0	N/A	N/A	2	1	N/A	N/A	2
	Scoring Rubric
	0 = no explicit requirement
	1 = partial alignment
	2= full alignment

## Sheet: Agreements
CBAHI Standard	ISO Topic	Rater 1 Score	Rater 2 Score	Agreement (Y/N)	Justification
Validation of Critical Equipment	MU	0	0	Y
	IQC	N/A	N/A	Y
	EQA/PT	N/A	N/A	Y
	Validation/Verification	2	2	Y
	Calibration	1	N/A	N	validation of critical equipment is addressed not yet fully established as a comprehensive so 1 is considerd here
	Critical Values	N/A	N/A	Y
	Reference Intervals	N/A	1	N	does notneed set requirements for defining so N/A considerd
	QMS	1	2	N	it is required to documented IQ and pre‑use performance checks for equepments 2 is considerd here
Calibration and Standardization	MU	0	0	Y
	IQC	1	N/A	N	does not describe IQC procedures N/A is considerd here
	EQA/PT	N/A	N/A	Y
	Validation/Verification	1	1	Y
	Calibration	1	1	Y
	Critical Values	N/A	N/A	Y
	Reference Intervals	N/A	N/A	Y
	QMS	2	2	Y
Proficiency Testing	MU	0	0	Y
	IQC	1	1	Y
	EQA/PT	1	1	Y
	Validation/Verification	2	2	Y
	Calibration	1	1	Y
	Critical Values	N/A	N/A	Y
	Reference Intervals	1	1	Y
	QMS	2	2	Y
Reference Ranges/Cut-off Values	MU	0	0	Y
	IQC	N/A	N/A	Y
	EQA/PT	N/A	N/A	Y
	Validation/Verification	2	1	N	the reference ranges and cut‑off values are largely adopted 2 is considerd here
	Calibration	1	1	Y
	Critical Values	1	1	Y
	Reference Intervals	2	2	Y
	QMS	2	2	Y
Instruments/Methods Correlation	MU	0	0	Y
	IQC	1	1	Y
	EQA/PT	2	2	Y
	Validation/Verification	1	1	Y
	Calibration	1	1	Y
	Critical Values	N/A	N/A	Y
	Reference Intervals	N/A	N/A	Y
	QMS	2	2	Y
Quality Control	MU	0	0	Y
	IQC	1	2	N	it is requires laboratories to develop and implement QC policies 2 is considerd here
	EQA/PT	N/A	N/A	Y
	Validation/Verification	1	1	Y
	Calibration	1	2	N	it does not yet define a comprehensive 1 is considerd here
	Critical Values	N/A	N/A	Y
	Reference Intervals	N/A	1	N	regulates internal quality control of test methods rather than the establishment N/A is considerd here
	QMS	1	2	N	requires laboratories to have written QC policies, implement internal QC for relevant methods 2 is cosiderd here
Method Validation	MU	0	0	Y
	IQC	N/A	N/A	Y
	EQA/PT	N/A	N/A	Y
	Validation/Verification	2	2	Y
	Calibration	1	1	Y
	Critical Values	N/A	N/A	Y
	Reference Intervals	N/A	N/A	Y
	QMS	2	2	Y

## Sheet:  Agreement Percentage 
CBAHI Standard	Total Comparisons	Agreements	Disagreements	Percent Agreement
Validation of Critical Equipment)	8	5	3	0.625
Calibration and Standardization	8	7	1	0.875
Proficiency Testing	8	8	0	1
Reference Ranges/Cut-off Values	8	7	1	0.875
Instruments/Methods Correlation	8	8	0	1
Quality Control	8	4	4	0.5
Method Validation	8	8	0	1
TOTAL	56	47	9	0.839286
Po (Observed Agreement)	0.83

## Sheet: Cohen's Kappa 
Score	Rater 1 Count	Rater 1 Proportion (P1)	Rater 2 Count	Rater 2 Proportion (P2)	P1 × P2
0 (No explicit requirement)	7	0.125	7	0.125	0.015625
1 (Partial alignment)	12	0.214286	10	0.178571	0.0382653
2 (Full alignment)	16	0.285714	18	0.321429	0.0918367
N/A (Not applicable)	21	0.375	21	0.375	0.140625
Total	56	1	56	1	0.2863
Pe (Expected Agreement)	0.2863
Po (Observed Agreement)	0.83
		Cohen's Kappa (κ)	0.761805
